# Supplementary material for: What Genetics Can Do for Oncological Imaging: A Systematic Review of the Genetic Validation Data Used in Radiomics Studies
Source: Int J Mol Sci. 2022 Jun 10;23(12):6504. doi: 10.3390/ijms23126504 (PMC9224495; doi:10.3390/ijms23126504)
Supplement: Supplementary file 1 [file ijms-23-06504-s001.zip]

Archive with 1 entries (1 files):
- ijms-1740797-supplementary.pdf
